# Supplementary material for: Nitrogen-Efficient and Nitrogen-Inefficient Indian Mustard Showed Differential Expression Pattern of Proteins in Response to Elevated CO2 and Low Nitrogen
Source: Front Plant Sci. 2016 Jul 29;7:1074. doi: 10.3389/fpls.2016.01074 (PMC4965474; doi:10.3389/fpls.2016.01074)
Supplement: Supplementary file 1 [file DataSheet1.XLS]

## Sheet: Sheet2
Supplemental Table
Significant hits to protein spots as analyzed by MASCOT with a Mowse score of more than 100 and number of matched peptides more than 3.
spot ID	Putative identity	NCBI Acc#	scorea	PMb	C(%)c	Theor MW (kDa)	Theor pI
1	alpha-1,4-glucan phosphorylase	ABH10997	405	8	39	8.9	5.24
2	cp31BHv	ACO71288	302	16	42	18.9	4.95
3	GLYOXYLASE I 7	NP_001077851	517	11	15	14.39	5.52
4	L-ascorbate peroxidase 5	P0C0L0	743	23	17	34.75	6.03
5	triose phosphate isomerase	P46225	620	19	53	31.4	6
6	lipid binding protein precursor	NP_001158990	542	10	64	12.25	6.68
7	flavonol synthase-like protein	CAB62300	677	29	37	37.1	5.81
8	Transcription factor MYB77	NP_190575	549	27	29	33.11	6.06
9	ribulose-1,5-bisphosphate carboxylase/ oxygenase large subunit	AGP51153	194	21	33	53.44	6.22
10	chlorophyll A/B binding protein 1	NP_174286.1	340	16	19	28.2	5.47
11	3-isopropylmalate dehydratase large subunit 2	NP_001151269	412	18	29	54.47	6.72
12	sterolesin-B	ABX82800	330	19	14	28.42	5.72
13	PII-like protein	CAD33967	186	21	18	26.4	9.88
14	adenosine diphosphate glucose pyrophosphatase	CAC85479	235	8	31	21.9	5.68
15	GS2 (GLUTAMINE SYNTHETASE 2); glutamate-ammonia ligase	NP_198413	314	14	29	47.8	6.43
16	glutathione S-transferase(GST11)	CAA74639	468	17	18	23.6	6.31
17	beta-amylase	ADI40115	230	20	20	24.12	5.96
18	Ribulose bisphosphate carboxylase small chain 2B	P10797	189	18	25	20.3	6.21
19	RADIALIS	ACN32306	312	14	41	9.3	8.29
20	putative TNP2-like transposase	AAP50998	122	23	31	115.4	7.96
21	cytoplasmic aconitate hydratase	AAD25640	791	28	28	98.7	5.79
22	putative chaperonin 60 beta precursor	BAF92701	110	4	13	64.3	5.6
23	salt-inducible protein homolog	CAB10198	103	6	20	65.6	5.96
24	AGD6; ARF GTPase activator/ DNA binding / zinc ion binding	NP_190939	205	5	15	49.9	6.77
25	ribosomal protein L14	NP_848096	129	4	34	13.7	10.11
26	ribosomal protein S19	YP_740516	342	7	39	10.5	11
27	salt overly sensitive 2	ADZ46041	301	9	61	20.1	4.94
28	Oxygen-evolving enhancer protein 1	P27665	82	9	33	34.7	8.73
29	MYB-related protein	CAA90810	204	13	45	33.4	6.07
30	translation elongation factor-TU, partial	CAA75381	800	18	53	27.2	5.04
31	ubiquitin-conjugating enzyme E2	CAA10494	302	5	23	18.47	7.1
32	protein disulfide isomerase(ATPDIL1-2)	NP_177875	1204	29	54	56.6	4.9
33	Rubisco activase chloroplast precursor	P10896	495	12	23	51.7	5.43
34	3-Ketoacyl-CoA synthase	AEC10745	130	4	12	46.3	9.1
35	GDSL-motif lipase/hydrolase family protein	XP_002871620	211	5	10	43.6	8.76
36	Cu/Zn superoxide dismutase	AAB67991	340	4	16	20.352	5.35
37	phosphatidylinositol-4-phosphate 5-kinase family protein	NP_187453	209	6	23	82.16	8.73
38	PUB23 (PLANT U-BOX 23); ubiquitin-protein ligase	NP_181137	123	18	21	46.68	8.28
39	glyceraldehyde-3-phosphate dehydrogenase C subunit(GAPC)	NP_187062	852	41	52	37	6.62
40	RecName: Ferredoxin-NADP reductase	P41343	563	12	19	41.32	8.54
41	granule-bound starch synthase I	ADH93508	412	9	46	13.96	9.76
42	flavin-containing monooxygenase	BAD28283	301	19	33	42.2	8.75
43	ATPase F1 alpha subunit	ACC93557	117	23	29	38.3	8.27
44	acetyl-CoA carboxylase beta subunit	YP_003227083	213	12	21	40.2	9.02
45	23kDa polypeptide of photosystem II	AAB82135	402	8	36	27.1	9.06
46	chloroplast-localized cyclophilin	ABC41015	218	9	29	16.5	8.48
47	ACC oxidase(ACO2)	AAC27484	490	12	31	36.4	4.97
48	unknown	ACJ85951	119	4	14	19.7	8.81
49	TTN7 (TITAN7); ATP binding / protein binding	NP_001077968	313	12	15	139.3	6.05
50	hypothetical protein	BAD82623	105	3	10	8.4	11.6
51	osmotin-like protein (AtOSM34)	AAM61750	160	6	19	27.5	6.26
52	putative 29 kDa ribonucleoprotein A, chloroplast precursor	BAC10140	301	5	12	28.3	4.75
53	SMC3	AAS09910	218	17	22	139.37	6.07
54	V-type proton-ATPase(TUF)	CAA63086	782	34	56	210.8	6.04
55	carnitine racemase	XP_002528495	523	12	44	27.3	7.64
56	hypothetical protein ARALYDRAFT_909075	XP_002871459	312	5	19	27.84	5.57
57	LIM1	ACX47456	210	6	14	21.6	9.04
58	RNA polymerase beta chain	AAZ03987	431	35	12	79.9	9
59	small heat shock protein	AAM51830	189	6	26	25.6	6.2
60	Iron deficiency-specific protein	Q40062	391	11	19	378	5.81
61	OSJNBb0080H08.11	CAE02385	222	23	16	206	8.78
62	anthranilic acid methyltransferase 3	NP_001182138	301	7	11	43.4	6.29
63	sedoheptulose-1,7-bisphosphatase	AAD13943	208	9	23	42.068	6.26
64	zinc finger (C3HC4-type RING finger) family protein	NP_568910	308	12	20	44.98	6.36
65	NAD-dependent epimerase/ dehydratase	XP_001701714	226	8	16	36.56	7.13
66	galactosyl transferase GMA12/MNN10 family protein	XP_002871288	418	15	29	52.6	7.62
67	'chromo' domain containing protein	AAT38742	232	11	34	93.3	9.28
68	Maturase K	AAK85780	123	7	18	14.1	9.86
69	stress-induced protein sti1-like protein (ISS)	XP_003079690	102	16	28	69.28	6.03
70	unknown	ACR33830	109	4	13	9.8	8.83
71	Heme oxygenase 4	Q9LQC0	132	6	17	32.4	6.98
72	Ferredoxin-dependent glutamate synthase 2	Q9T0P4	204	21	12	27.2	6.3
a Probability based molecular weight search (Mowse) score; b Number of peptides matched; c sequence coverage percentage.
